# Supplementary material for: Choroid Plexus Carcinomas With TP53 Germline Mutations: Management and Outcome
Source: Front Oncol. 2021 Sep 30;11:751784. doi: 10.3389/fonc.2021.751784 (PMC8514937; doi:10.3389/fonc.2021.751784)
Supplement: Supplementary file 1 [file DataSheet_1.zip]

Archive with 30 entries (29 files):
- original_data/
- __MACOSX/._original_data
- original_data/Plus_P2003310111_μ¥Äμóôτ║╢_panel825plus_2020.04.27-final 2.pdf
- __MACOSX/original_data/._Plus_P2003310111_μ¥Äμóôτ║╢_panel825plus_2020.04.27-final 2.pdf
- original_data/1_τö░ΦÇÇτ┐ö_F201101D5T_P2011140015_fwa-glioma-6 (1).pdf
- __MACOSX/original_data/._1_τö░ΦÇÇτ┐ö_F201101D5T_P2011140015_fwa-glioma-6 (1).pdf
- original_data/1_τö░ΦÇÇτ┐ö_F201101D5T_P2011140015_fwa-glioma-6.pdf
- __MACOSX/original_data/._1_τö░ΦÇÇτ┐ö_F201101D5T_P2011140015_fwa-glioma-6.pdf
- original_data/Plus_P2003310111_μ¥Äμóôτ║╢_panel825plus_2020.04.27-final 1.pdf
- __MACOSX/original_data/._Plus_P2003310111_μ¥Äμóôτ║╢_panel825plus_2020.04.27-final 1.pdf
- original_data/1_Plus_P2011140015_τö░ΦÇÇτ┐ö_panel825plus_2020.11.20-final 1.pdf
- __MACOSX/original_data/._1_Plus_P2011140015_τö░ΦÇÇτ┐ö_panel825plus_2020.11.20-final 1.pdf
- original_data/Θ¡Åσ¡Éτæ£_F20100002T_P2009290064_fwa-glioma-6.pdf
- __MACOSX/original_data/._Θ¡Åσ¡Éτæ£_F20100002T_P2009290064_fwa-glioma-6.pdf
- original_data/1_Plus_P2011140015_τö░ΦÇÇτ┐ö_panel825plus_2020.11.20-final 2.pdf
- __MACOSX/original_data/._1_Plus_P2011140015_τö░ΦÇÇτ┐ö_panel825plus_2020.11.20-final 2.pdf
- original_data/Φäëτ╗£Σ╕¢τÖîτÜäΦ░âμƒÑ.xlsx
- __MACOSX/original_data/._Φäëτ╗£Σ╕¢τÖîτÜäΦ░âμƒÑ.xlsx
- original_data/table.xlsx
- __MACOSX/original_data/._table.xlsx
- original_data/F20124115T_σ«üΣ╕ÇΦ»║.pdf
- __MACOSX/original_data/._F20124115T_σ«üΣ╕ÇΦ»║.pdf
- original_data/1_Plus_P2011140015_τö░ΦÇÇτ┐ö_panel825plus_2020.11.20-final (1).pdf
- __MACOSX/original_data/._1_Plus_P2011140015_τö░ΦÇÇτ┐ö_panel825plus_2020.11.20-final (1).pdf
- original_data/1_Plus_P2011140015_τö░ΦÇÇτ┐ö_panel825plus_2020.11.20-final.pdf
- __MACOSX/original_data/._1_Plus_P2011140015_τö░ΦÇÇτ┐ö_panel825plus_2020.11.20-final.pdf
- original_data/Θ¡Åσ¡Éτæ£_F20100002T_P2009290064_fwa-glioma-6 1.pdf
- __MACOSX/original_data/._Θ¡Åσ¡Éτæ£_F20100002T_P2009290064_fwa-glioma-6 1.pdf
- original_data/Plus_P2003310111_μ¥Äμóôτ║╢_panel825plus_2020.04.27-final.pdf
- __MACOSX/original_data/._Plus_P2003310111_μ¥Äμóôτ║╢_panel825plus_2020.04.27-final.pdf
