# Supplementary material for: Choroid Plexus Carcinomas With TP53 Germline Mutations: Management and Outcome
Source: Front Oncol. 2021 Sep 30;11:751784. doi: 10.3389/fonc.2021.751784 (PMC8514937; doi:10.3389/fonc.2021.751784)
Supplement: Supplementary file 1 [file DataSheet_1.zip › original_data/Φäëτ╗£Σ╕¢τÖîτÜäΦ░âμƒÑ.xlsx]

## Sheet: Sheet1
序号	提交答卷时间	所用时间	来源	来源详情	来自IP	1、患儿姓名	2、性别	3、出生日期	突变类型	核苷酸变化	氨基酸变化	频率(%)	染色体	外显子	转录本号	纯合/杂合	致病风险	4、请输入您的手机号码：	5、手术日期：	6、第1次手术肿瘤是否切除干净？	7、手术医院	8、患儿是否做过血液的基因胚系突变检测？	9、是否做过肿瘤标本的基因检测？	10、家族成员是否做过基因检测？	11、基因检测公司的名称？	12、家族成员中是否有乳腺癌或者其他恶性肿瘤患者？如果没有请填写无	13、肿瘤是否有复发？	14、是否做过放疗？如果放疗是在肿瘤复发后进行，请填写否	15、是否做过化疗？如果化疗是在肿瘤复发后进行，请填写否	16、先做的放疗还是先做的化疗？仅填写肿瘤复发之前的治疗	17、肿瘤复发以后采用的什么治疗方案？	18、如果孩子已经死亡，请填写手术后死亡时间距离手术时间有多少个月？	19、是否有其他情况需要告诉我们	20、如方便请把基因检测报告发送给 doctorjiangtt@163.com
1	2021/1/1 20:07:25	406秒	微信	N/A	113.128.69.36(山东-济南)	张钰岫	女	2014-10-09										15853163529	2017-02-20	否	山东省立医院	做过，有TP53基因胚系突变	否	是，有TP53基因突变	华大基因	有，孩子母亲，17年6月确诊乳腺癌，20年6月确诊肺癌	是，手术后多长时间复发(月)?〖7个月〗	否	是，请填写化疗医院的名称	先化疗后放疗	因孩子小，放疗不收，复发后在北京三博脑科医院先化疗，恩度+常规化疗药，控制住后进行的放疗(上海新华医院)，放疗结束后继续化疗。	24个月	复发后化疗效果得到控制，无进展。放疗后继续化疗6个月后出现脑水肿，部分脑组织坏死。最终离世是由于脑水肿和脑组织坏死。	姜涛主任联系华大基因库免费做的tp53基因检测，无纸质报告。
2	2021/1/1 20:15:13	392秒	微信	N/A	120.229.79.100(广东-深圳)	宁一诺	男	2017-08-15	错义突变	c.818G>A	p.Arg273 His	46.8	17	8/11	NM_00112 6112.2	杂合	致病	18824632369	2020-10-05	否	深圳儿童医院	做过，有TP53基因胚系突变	是	未检测	北京泛生子	(空)	是，手术后多长时间复发(月)?〖3月后，化疗25次后有扩散并长大〗	是，请填写放疗医院名称〖广州中山肿瘤医院〗	是，请填写化疗医院的名称	先放疗后化疗	化疗	(空)	孩子妈妈的姐姐因肉瘤于约25岁因病去世，孩子妈妈的父亲于40来岁因肺癌(或肝癌)不确定，去世，孩子父亲的爷爷于上世纪80年代可能因癌症去世。	注意查收
3	2021/1/1 20:15:46	162秒	微信	N/A	112.0.142.110(江苏-苏州)	李梓纶	男	2017-09-23	移码突变	c.846dup	p.Arg283AlafsTe r23	92.7	17	8/11	NM_001126112.2			18361986250	2019-07-31	否	上海新华医院	做过，没有TP53基因胚系突变	是	未检测	泛生子	无	否	否	是，请填写化疗医院的名称	先化疗后放疗	(空)	(空)	我们只做了8个周期的化疗，在北京三博脑科医院，未做放疗	(空)
4	2021/1/1 20:16:54	112秒	微信	N/A	27.18.100.122(湖北-武汉)	陈一阳	男	2018-04-24	错义突变	c.1009C>T	p.Arg337 Cys	48.5	17	10/11	NM_00112 6112.2	杂合	致病	15172401988	2020-04-23	是	上海新华	做过，有TP53基因胚系突变	是	未检测	泛生子	无	是，手术后多长时间复发(月)?〖3个月〗	是，请填写放疗医院名称〖上海新华〗	是，请填写化疗医院的名称	先放疗后化疗	(空)	(空)	(空)	(空)
5	2021/1/1 20:28:20	236秒	微信	N/A	106.34.99.205(河南-郑州)	刘含亦宣	女	2011-04-30										15836547776	2018-02-28	是	北京天坛医院	做过，没有TP53基因胚系突变	否	未检测	(空)	无	否	是，请填写放疗医院名称〖手术完在北京世纪坛医院做的全脑全脊柱放疗〗	是，请填写化疗医院的名称	先放疗后化疗	(空)	(空)	孩子肿瘤的位置很特殊，在右额叶，好几名专家都说没有见过这个位置	(空)
6	2021/1/1 20:29:17	272秒	微信	N/A	223.104.6.48(福建-厦门)	刘熙临	男	2018-10-18										15079982143	2019-12-18	是	中南大学湘雅医院	做过，有TP53基因胚系突变	是	是，无TP53基因突变	泛生子	父母无，四代内有恶性肿瘤患者	是，手术后多长时间复发(月)?〖3-4个月〗	否	否	都没有做，或者其他情况	无	9个半月	如果需要做父母的基因检测研究可联系我们	之前已经发过给姜涛医生
7	2021/1/1 20:30:20	192秒	微信	N/A	61.158.147.167(河南-洛阳)	韩自迩	男	2019-05-18										18638876204	2020-07-08	是	空军医科大学唐都医院	没有做过血液的基因胚系突变检测	否	未检测	(空)	无	否	否	是，请填写化疗医院的名称	先化疗后放疗	(空)	(空)	化疗医院：三博，四次后停止 无放疗 手术后出现孤立颞角，内镜造瘘解决	(空)
8	2021/1/1 20:31:30	142秒	微信	N/A	183.193.33.166(上海-上海)	魏子瑜	男	2020-04-10										17621372052	2020-09-01	是	上海儿童医学中心	做过，没有TP53基因胚系突变	是	未检测	北京泛生子	无	否	否	否	都没有做，或者其他情况	(空)	(空)	(空)	(空)
9	2021/1/1 20:37:25	265秒	微信	N/A	59.60.70.85(福建-宁德)	周隽丞	男	2016-03-11										18959331985	2017-11-24	是	上海仁济医院	做过，没有TP53基因胚系突变	否	是，无TP53基因突变	华大基因	无	否	否	否	都没有做，或者其他情况	未复发	(空)	手术医院病理报告乳头状室管膜瘤，天坛罗麟教授病理报告为非典型脉络从，宣武报告部分三级，	(空)
10	2021/1/1 20:58:33	667秒	微信	N/A	112.67.104.227(海南-海口)	姚*荣	男	2017-10-05										15595752639	2019-07-16	不知道	广州军区总医院	没有做过血液的基因胚系突变检测	否	未检测	(空)	患者外婆姐妹的小孩（患不同癌症）	是，手术后多长时间复发(月)?〖第2次手术刚好三个月〗	否	是，请填写化疗医院的名称	先化疗后放疗	身高：80CM 体重10 kg 2019-5月底。发现右脚走路不协调之后发展至右上肢，脸部面瘫。MRI:左侧头颅第三脑室肿瘤。8.0mm*6.5mm*5.4mm 2019-6-12 中国南部战区总医院手术。肿瘤切除95%以上。病理检查结果：中乳突状癌WHO分级3级。 免疫组化：AE1(—)，AE3(—)，CK7(—)，P53(—)，CK20(—)，GFAP(—)，Vim(—)，NF(—)，INI-1(—)，CEA(—)，S-100(—)，EMA(—)，OCT3/4(—)，PLAP(—)，AFP(—)，Syn(+)，CgA(—)，NSE(+)，OIig-2(—)，Ki67(约50%+) 2019-6-20 中国中山大学附属肿瘤医院。病理检查结果：脉络从乳头状癌。 免疫组化：CK(—)，INI1(+)，GFAP(—)，EMA(—)，CAM5.2(—) Rela基因断裂（FISH）:阴性。 2…	第二次手术后5个月	(空)	(空)
11	2021/1/1 21:09:13	391秒	微信	N/A	183.198.66.33(河北-保定)	田耀翔	男	2017-08-11	错义突变	c.818G>A	p.Arg273 His	46.8	17	8/11	NM_00112 6112.2	杂合	致病	15547201986	2020-08-19	是	北京天坛医院	做过，有TP53基因胚系突变	是	未检测	北京泛生子基因科技有限公司	无	否	否	否	都没有做，或者其他情况	患者目前未做治疗	(空)	问诊过很多医生，有的医生说化疗不敏感建议做放疗，但基因检测结果为胚系突变，医生说这种突变要权衡放疗，再加上患儿刀口愈合不佳，放化疗暂时都未做，家长很是着急，希望专家给出建议，因为有的事情没有办法做尝试	(空)
12	2021/1/1 21:33:46	713秒	微信	N/A	27.215.7.95(山东-枣庄)	生姝亭	女	2018-09-10										18963208848	2019-12-30	否	山东省齐鲁儿童医院	没有做过血液的基因胚系突变检测	否	未检测	(空)	无	是，手术后多长时间复发(月)?〖两个月〗	否	是，请填写化疗医院的名称	先化疗后放疗	紫杉醇+卡铂+吉西他滨 伊立替康+顺铂+长春瑞滨 两方案交替使用	(空)	我们是在山东肿瘤医院化疗，一线化疗方案并不见效，目前方案维持肿瘤不增长但并没完全消除。脑干播散我们也不知道下一步该怎么办	(空)
13	2021/1/2 9:39:39	190秒	微信	N/A	183.210.122.95(江苏-淮安)	张家菲	女	2011-05-15										18061670863	2019-05-06	不知道	北京天坛	没有做过血液的基因胚系突变检测	是	未检测	泛生子	无	是，手术后多长时间复发(月)?〖2020年四月〗	是，请填写放疗医院名称〖江苏省肿瘤医院〗	否	都没有做，或者其他情况	手术并放疗	(空)	(空)	(空)
